# Supplementary material for: eRNA profiling uncovers the enhancer landscape of oesophageal adenocarcinoma and reveals new deregulated pathways
Source: eLife. 2023 Feb 20;12:e80840. doi: 10.7554/eLife.80840 (PMC9998086; doi:10.7554/eLife.80840)
Supplement: Figure 6—figure supplement 1—source data 2. [file elife-80840-fig6-figsupp1-data2.zip]

Archive with 1 entries (1 files):
- Figure 6 - figure supplement 1B-source data2.tif
